# Supplementary material for: High Disinfectant Tolerance in Pseudomonas spp. Biofilm Aids the Survival of Listeria monocytogenes
Source: Microorganisms. 2023 May 27;11(6):1414. doi: 10.3390/microorganisms11061414 (PMC10304169; doi:10.3390/microorganisms11061414)
Supplement: Supplementary file 1 [file microorganisms-11-01414-s001.zip]

Archive with 4 entries (4 files):
- Supplement table S2 biofilm.xlsx
- Supplemental Figure S1 Biofilm screening (1).pdf
- Supplemental Figure S2 MIC, MBC, MBEC, log kill (1).pdf
- Table S1.xlsx
