# Supplementary material for: High Disinfectant Tolerance in Pseudomonas spp. Biofilm Aids the Survival of Listeria monocytogenes
Source: Microorganisms. 2023 May 27;11(6):1414. doi: 10.3390/microorganisms11061414 (PMC10304169; doi:10.3390/microorganisms11061414)
Supplement: Supplementary file 1 [file microorganisms-11-01414-s001.zip › Supplement table S2 biofilm.xlsx]

## Sheet: Sheet1
			Supplement material, Table S2
Table S2:	All isolates used in this study with the assessment of their biofilm forming capability under given conditions. The following critieria has been used: %(OD650biofilm/OD650planktonic)≤0=No biofilm detected, %(OD650biofilm/OD650planktonic)=0-5=Week biofilm producer, %(OD650 biofilm/OD650planktonic)=6-10=Medium biofilm producer, %(OD650biofilm/OD650planktonic) >10=Strong biofilm producer. Dark red c…
Isolat ID	Sample time	Sample point	Species ID	%(OD650biofilm/OD650planktonic)	Biofilm assessment
LJP007	May2018	Water	Pseudoalteromonas sp.	-	NA
LJP008	May2018	Water	Pseudoalteromonas distincta	-	NA
LJP009	May2018	Water	Pseudomonas brenneri	0.0936073	Medium
LJP010	May2018	Water	Pseudoalteromonas sp.	-	NA
LJP011	May2018	Water	Pseudoalteromonas sp.	-	NA
LJP012	May2018	Water	Stenotrophomonas rhizophila	0.126079	Strong
LJP013	May2018	Water	Pseudoalteromonas sp.	-	NA
LJP014	May2018	Water	Pseudomonas fluorescens	0.0788863	Medium
LJP015	May2018	Water	Pseudoalteromonas issachenkonii	-	NA
LJP026	May2018	Gutting	Pseudomonas azotoformans	-0.023011	No biofilm
LJP027	May2018	Gutting	Pseudomonas reactans	-0.0104605	No biofilm
LJP028	May2018	Gutting	Pseudomonas fluorescens	-0.0306664	No biofilm
LJP029	May2018	Gutting	Pseudomonas sp.	0.173697	Strong
LJP030	May2018	Gutting	Pseudomonas fluorescens	0.0568182	Medium
LJP031	May2018	Gutting	Pseudomonas cedrina	-0.0420743	No biofilm
LJP032	May2018	Conveyor S	Pseudomonas sp.	0.179487	Strong
LJP033	May2018	Conveyor S	Pseudomonas tolaasii	-0.0285677	No biofilm
LJP034	May2018	Conveyor S	Pseudomonas sp.	0.195531	Strong
LJP035	May2018	Conveyor S	Pseudomonas fluorescens	0.0436364	Week
LJP037	May2018	Conveyor S	Pseudomonas umsongensis	-0.0193787	No biofilm
LJP038	May2018	Conveyor S	Pseudomonas tolaasii	-0.020437	No biofilm
LJP039	May2018	Conveyor S	Pseudomonas cedrina	-0.0285677	No biofilm
LJP040	May2018	Conveyor S	Pseudomonas fluorescens	-0.0132013	No biofilm
LJP041	May2018	Conveyor S	Pseudomonas sp.	0.490132	Strong
LJP042	May2018	Conveyor S	Pseudomonas fluorescens	0.457143	Strong
LJP043	May2018	Conveyor S	Pseudomonas synxantha	-0.0351574	No biofilm
LJP044	May2018	Conveyor S	Pseudomonas fluorescens	0.0668693	Medium
LJP045	May2018	Conveyor S	Pseudomonas fluorescens	-0.00310559	No biofilm
LJP046	May2018	Drain F	Pseudomonas sp.	-0.0381679	No biofilm
LJP308	Oct2018	Water	Aeromonas piscicola	0.150442	Strong
LJP309	Oct2018	Water	Pseudomonas marincola	0.0100067	Week
LJP310	Oct2018	Water	Pseudomonas fluorescens strain	0.127706	Strong
LJP311	Oct2018	Water	Pseudomonas sp.	-0.0252101	No biofilm
LJP312	Oct2018	Water	Pseudomonas pseudoalcaligenes	-0.245067	No biofilm
LJP313	Oct2018	Water	Pseudomonas sp.	-0.00877193	No biofilm
LJP314	Oct2018	Water	Pseudomonas guineae	0.055788	Medium
LJP315	Oct2018	Water	Pseudomonas guineae	-0.00769282	No biofilm
LJP316	Oct2018	Water	Pseudomonas fluorescens	0.0732572	Medium
LJP317	Oct2018	Water	Morganella psychrotolerans	-0.0227508	No biofilm
LJP318	Oct2018	Water	Aeromonas salmonicida	0.0979702	Medium
LJP319	Oct2018	Water	Morganella psychrotolerans	-0.0605074	No biofilm
LJP320	Oct2018	Water	Pseudomonas sp.	-0.216098	No biofilm
LJP321	Oct2018	Water	Pseudomonas fluorescens strain	0.0589295	Medium
LJP323	Oct2018	Water	Morganella psychrotolerans strain	-0.00433241	No biofilm
LJP324	Oct2018	Water	Morganella psychrotolerans strain	-0.0424963	No biofilm
LJP325	Oct2018	Water	Aeromonas bestiarum	0.0961713	Medium
LJP326	Oct2018	Water	Pseudomonas fluorescens strain	0.0578108	Medium
LJP327	Oct2018	Water	Pseudomonas sp.	-0.0010976	No biofilm
LJP328	Oct2018	Water	Aeromonas hydrophila	-0.0174379	No biofilm
LJP329	Oct2018	Water	Pseudomonas sp.	0.0376014	Week
LJP332	Oct2018	Water	Morganella psychrotolerans	-0.0424255	No biofilm
LJP333	Oct2018	Water	Morganella psychrotolerans	-0.039772	No biofilm
LJP334	Oct2018	Water	Morganella psychrotolerans	-0.019386	No biofilm
LJP335	Oct2018	Water	Morganella psychrotolerans	-0.0207341	No biofilm
LJP339	Oct2018	Conveyor S	Pseudomonas fluorescens	-0.0363313	No biofilm
LJP341	Oct2018	Conveyor F	Pseudomonas fluorescens	0.00837849	Week
LJP342	Oct2018	Conveyor F	Serratia sp.	0.0829858	Medium
LJP343	Oct2018	Conveyor F	Pseudomonas sp.	-0.0791875	No biofilm
LJP344	Oct2018	Conveyor F	Pseudomonas azotoformans	#DIV/0!	NA
LJP345	Oct2018	Conveyor F	Enterobacteriaceae bacterium ENUB8	0.0255233	Week
LJP346	Oct2018	Conveyor F	Enterobacteriaceae bacterium ENUB8	0.0290096	Week
LJP347	Oct2018	Conveyor F	Serratia proteamaculans strain	-0.0915342	No biofilm
LJP360	Oct2018	Gutting	Pseudomonas cedrina	-0.0699649	No biofilm
LJP362	Oct2018	Gutting	Pseudomonas fluorescens	0.0213575	Week
LJP363	Oct2018	Gutting	Pseudomonas fluorescens	0.0175223	Week
LJP364	Oct2018	Gutting	Pseudomonas fluorescens	0.111111	Strong
LJP365	Oct2018	Gutting	Pseudomonas sp.	-0.0109444	No biofilm
LJP366	Oct2018	Gutting	Pseudomonas azotoformans	-0.0250312	No biofilm
LJP367	Oct2018	Gutting	Pseudomonas sp.	0.161321	Strong
LJP368	Oct2018	Gutting	Pseudomonas sp.	0.0932798	Medium
LJP369	Oct2018	Gutting	Pseudomonas fluorescens	-0.011677	No biofilm
LJP370	Oct2018	Gutting	Pseudomonas fluorescens	0.0594038	Medium
LJP371	Oct2018	Gutting	Pseudomonas azotoformans	0.0343909	Week
LJP372	Oct2018	Gutting	Pseudomonas sp.	0.0371295	Week
LJP373	Oct2018	Gutting	Pseudomonas fluorescens	0.0687948	Medium
LJP374	Oct2018	Gutting	Pseudomonas fluorescens	0.0228115	Week
LJP375	Oct2018	Gutting	Pseudomonas azotoformans	0.0156991	Week
LJP376	Oct2018	Gutting	Pseudomonas sp.	0.0669928	Medium
LJP378	Oct2018	Gutting	Stenotrophomonas rhizophila	-0.0560622	No biofilm
LJP379	Oct2018	Gutting	Pseudomonas fluorescens	0.0240397	Week
LJP380	Oct2018	Gutting	Pseudomonas sp.	0.071022	Medium
LJP381	Oct2018	Gutting	Pseudomonas fluorescens	0.0168739	Week
LJP382	Oct2018	Gutting	Pseudomonas fluorescens	0.118099	Strong
LJP383	Oct2018	Gutting	Pseudomonas fluorescens	-0.0474945	No biofilm
LJP384	Oct2018	Gutting	Pseudomonas fluorescens	0.0316095	Week
LJP385	Oct2018	Gutting	Pseudomonas fluorescens	0.0218748	Week
LJP417	Oct2018	Head cut	Pseudomonas fluorescens	0.068406	Medium
LJP418	Oct2018	Head cut	Pseudomonas marginalis	-0.00616089	No biofilm
LJP419	Oct2018	Head cut	Pseudomonas fluorescens	-0.0743645	No biofilm
LJP420	Oct2018	Head cut	Stenotrophomonas rhizophila	-0.0461834	No biofilm
LJP421	Oct2018	Head cut	Pseudomonas lurida	0.0952841	Medium
LJP422	Oct2018	Head cut	Pseudomonas fluorescens	0.0200198	Week
LJP423	Oct2018	Head cut	Pseudomonas fluorescens	-0.02687	No biofilm
LJP424	Oct2018	Head cut	Stenotrophomonas sp.	-0.0459244	No biofilm
LJP425	Oct2018	Head cut	Pseudomonas fluorescens	-0.0316956	No biofilm
LJP426	Oct2018	Head cut	Pseudomonas fluorescens	0.061603	Medium
LJP658	May2019	Water	Pseudoalteromonas distincta	-7.14143	NA
LJP659	May2019	Water	Pseudomonas fluorescens	3.26667	NA
LJP660	May2019	Water	Pseudoalteromonas distincta	5.75	NA
LJP661	May2019	Water	Pseudomonas fluorescens strain	0.0994554	Medium
LJP705	May2019	Drain S	Pseudomonas fluorescens strain	0.151351	Strong
LJP706	May2019	Drain S	Pseudomonas gessardii	0.0694483	Medium
LJP707	May2019	Drain S	Pseudomonas gessardii	0.102147	Medium
LJP708	May2019	Drain S	Pseudomonas sp.	0.0678107	Medium
LJP709	May2019	Drain S	Pseudomonas sp.	0.0273706	Week
LJP710	May2019	Drain S	Pseudomonas azotoformans	0.109341	Strong
LJP711	May2019	Drain S	Pseudomonas sp.	0.0754131	Medium
LJP712	May2019	Drain S	Pseudomonas sp.	0.0660504	Medium
LJP713	May2019	Drain S	Pseudomonas fluorescens	0.0620412	Medium
LJP714	May2019	Drain S	Pseudomonas gessardii	0.0793465	Medium
LJP715	May2019	Drain S	Pseudomonas sp.	0.111961	Strong
LJP716	May2019	Drain S	Pseudomonas gessardii	0.067611	Medium
LJP717	May2019	Drain S	Stenotrophomonas sp.	0.0274068	Week
LJP718	May2019	Drain S	Pseudomonas fluorescens	0.0529033	Week
LJP719	May2019	Conveyor S	Pseudomonas fluorescens	0.0849617	Medium
LJP720	May2019	Conveyor S	Pseudomonas fluorescens	0.0519094	Week
LJP721	May2019	Conveyor S	Pseudomonas fluorescens	0.0622296	Medium
LJP722	May2019	Conveyor S	Pseudomonas libanensis	0.00785604	Week
LJP723	May2019	Conveyor S	Pseudomonas sp.	0.0820848	Medium
LJP724	May2019	Conveyor S	Pseudomonas poae	-0.0120562	No biofilm
LJP725	May2019	Conveyor S	Pseudomonas fluorescens	0.0630385	Medium
LJP726	May2019	Conveyor S	Pseudomonas fluorescens	0.0688374	Medium
LJP727	May2019	Conveyor S	Pseudomonas fluorescens	0.0695382	Medium
LJP728	May2019	Conveyor S	Pseudomonas paralactis	-0.00290999	No biofilm
LJP760	May2019	Head cut	Pseudomonas putida	0.0544278	Week
LJP761	May2019	Head cut	Serratia liquefaciens	0.0878121	Medium
LJP762	May2019	Head cut	Enterobacteriaceae bacterium	0.0470023	Week
LJP763	May2019	Head cut	Serratia liquefaciens	0.0705755	Medium
LJP764	May2019	Head cut	Serratia liquefaciens	0.0435741	Week
LJP765	May2019	Head cut	Enterobacteriaceae bacterium	0.0231904	Week
LJP766	May2019	Head cut	Serratia liquefaciens	0.0673181	Medium
LJP788	May2019	Conveyor F	Pseudomonas lundensis	0.050995	Week
LJP794	May2019	Conveyor F	Serratia liquefaciens	0.0281692	Week
LJP795	May2019	Drain F	Pseudomonas fluorescens	0.0530452	Week
LJP796	May2019	Drain F	Pseudomonas fluorescens	0.0471311	Week
LJP797	May2019	Drain F	Pseudomonas azotoformans	0.0413883	Week
LJP798	May2019	Drain F	Pseudomonas fluorescens	0.0723982	Medium
LJP799	May2019	Drain F	Pseudomonas sp.	0.156214	Strong
LJP800	May2019	Drain F	Pseudomonas sp.	0.0478575	Week
LJP801	May2019	Drain F	Pseudomonas sp.	0.0501059	Week
LJP802	May2019	Drain F	Pseudomonas sp.	0.0854907	Medium
LJP823	May2019	Gills	Pseudomonas anguilliseptica	1.63939
LJP825	May2019	Fillet2	Serratia liquefaciens	#DIV/0!	NA
LJP826	May2019	Fillet2	Serratia liquefaciens	0.0271231	Week
LJP827	May2019	Fillet2	Serratia liquefaciens	0.0338357	Week
LJP828	May2019	Fillet2	Serratia liquefaciens	0.0337963	Week
LJP829	May2019	Fillet2	Serratia liquefaciens	0.0397419	Week
LJP830	May2019	Fillet2	Serratia liquefaciens	#DIV/0!	NA
LJP831	May2019	Fillet2	Serratia liquefaciens	#DIV/0!	NA
LJP832	May2019	Fillet2	Serratia liquefaciens	0.0395371	Week
LJP833	May2019	Fillet2	Pseudomonas lundensis	0.0335006	Week
LJP835	May2019	Skin1	Pseudomonas gessardii	0.0556012	Medium
LJP836	May2019	Skin1	Pseudomonas fluorescens	0.0425815	Week
LJP837	May2019	Skin1	Pseudomonas sp.	#DIV/0!	NA
LJP838	May2019	Skin1	Pseudomonas fluorescens	0.0608516	Medium
LJP839	May2019	Skin1	Pseudomonas fluorescens	0.0488201	Week
LJP840	May2019	Skin1	Pseudomonas extremaustralis	#DIV/0!	NA
LJP841	May2019	Skin1	Pseudomonas marginalis	0.0949437	Medium
LJP842	May2019	Skin1	Pseudomonas sp.	#DIV/0!	NA
LJP843	May2019	Skin1	Pseudomonas extremaustralis	#DIV/0!	NA
LJP844	May2019	Skin1	Pseudomonas azotoformans	0.0583542	Medium
LJP845	May2019	Skin1	Pseudomonas fluorescens	#DIV/0!	NA
LJP846	May2019	Skin1	Pseudomonas extremaustralis	0.0170933	Week
LJP847	May2019	Skin1	Serratia liquefaciens	-0.0213756	No biofilm
LJP848	May2019	Skin2	Pseudomonas sp.	#DIV/0!	NA
LJP849	May2019	Skin2	Serratia liquefaciens	0.0185448	Week
LJP850	May2019	Skin2	Pseudomonas fluorescens	#DIV/0!	NA
LJP851	May2019	Skin2	Serratia liquefaciens	0.0131537	Week
LJP854	May2019	Skin2	Serratia proteamaculans	#DIV/0!	NA
LJP856	May2019	Skin2	Serratia liquefaciens	0.0263981	Week
LJP857	May2019	Skin2	Serratia liquefaciens	0.0189507	Week
LJP858	May2019	Skin2	Serratia liquefaciens	#DIV/0!	NA
LJP859	May2019	Skin2	Pseudomonas fluorescens	#DIV/0!	NA
LJP860	May2019	Skin2	Stenotrophomonas rhizophila	#DIV/0!	NA
LJP861	May2019	Skin2	Serratia liquefaciens	0.0240762	Week
LJP862	May2019	Skin2	Serratia liquefaciens	0.0295628	Week
LJP863	May2019	Skin3	Pseudomonas extremaustralis	0.0212668	Week
LJP864	May2019	Skin3	Pseudomonas fluorescens	#DIV/0!	NA
LJP865	May2019	Skin3	Pseudomonas fluorescens	#DIV/0!	NA
LJP866	May2019	Skin3	Pseudomonas fluorescens	#DIV/0!	NA
LJP867	May2019	Skin3	Pseudomonas fluorescens	-0.0366114	No biofilm
LJP868	May2019	Skin3	Aeromonas salmoncida	0.00123769	No biofilm
LJP869	May2019	Skin3	Serratia liquefaciens	0.100821	Medium
LJP870	May2019	Skin3	Pseudomonas extremaustralis	0.0532743	Week
LJP871	May2019	Skin3	Acinetobacter pittii	#DIV/0!	NA
LJP873	May2019	Skin3	Serratia liquefaciens	0.0273149	Week
LJP874	May2019	Skin3	Serratia fonticola	0.0355122	Week
LJP875	May2019	Skin3	Shewanella baltica/putrefaciens	#DIV/0!	NA
LJP876	May2019	Skin4	Serratia liquefaciens	0.0385124	Week
LJP877	May2019	Skin4	Shewanella putrefaciens	#DIV/0!	NA
LJP878	May2019	Skin4	Serratia liquefaciens	0.0325623	Week
LJP879	May2019	Skin4	Pseudomonas sp.	#DIV/0!	NA
LJP880	May2019	Skin4	Pseudomonas fluorescens	0.00383818	No biofilm
LJP881	May2019	Skin4	Pseudomonas fluorescens	0.0101477	Week
LJP882	May2019	Skin4	Pseudomonas libanensis	-0.000598597	No biofilm
LJP883	May2019	Skin4	Pseudomonas fluorescens	0.0455125	Week
LJP884	May2019	Skin4	Pseudomonas libanensis	#DIV/0!	NA
LJP885	May2019	Skin4	Serratia fonticola	#DIV/0!	NA
LJP886	May2019	Skin4	Aeromonas salmoncida	-0.0256326	No biofilm
LJP887	May2019	Skin4	Pseudomonas fluorescens	#DIV/0!	NA
LJP888	May2019	Skin4	Pseudomonas libanensis	-0.00808066	No biofilm
LJP889	May2019	Skin4	Pseudomonas fluorescens	#DIV/0!	NA
LJP891	May2019	Skin4	Serratia liquefaciens	0.0356733	Week
LJP892	May2019	Skin4	Serratia fonticola	0.123644	Strong
LJP893	May2019	Skin4	Pseudomonas libanensis	#DIV/0!	NA
LJP894	May2019	Skin5	Pseudomonas sp.	#DIV/0!	NA
LJP895	May2019	Skin5	Pseudomonas veronii	0.133153	Strong
LJP896	May2019	Skin5	Pseudomonas extremaustralis	0.250987	Strong
LJP897	May2019	Skin5	Aeromonas salmoncida	0.113882	Strong
LJP898	May2019	Skin5	Pseudomonas sp.	#DIV/0!	NA
LJP899	May2019	Skin5	Pseudomonas fluorescens	0.0451409	Week
LJP900	May2019	Skin5	Aeromonas hydrophila	0.0889868	Medium
LJP901	May2019	Skin5	Aeromonas hydrophila/salmonicida	#DIV/0!	NA
LJP903	May2019	Skin5	Pseudomonas sp.	#DIV/0!	NA
LJP904	May2019	Skin5	Pseudomonas lundensis	#DIV/0!	NA
LJP905	May2019	Skin5	Pseudomonas lundensis	0.0127757	Week
LJP906	May2019	Skin5	Pseudomonas fluorescens	-0.00799093	No biofilm
LJP907	May2019	Skin5	Pseudomonas fluorescens	#DIV/0!	NA
LJP908	May2019	Skin5	Pseudomonas fluorescens	#DIV/0!	NA
LJP909	May2019	Skin5	Shewanella baltica/putrefaciens	#DIV/0!	NA
LJP910	May2019	Skin5	Pseudomonas extremaustralis	-0.0299152	No biofilm
LJP912a	May2019	Skin5	Pseudomonas fragi	#DIV/0!	NA
LJP912b	May2019	Skin5	Pseudomonas sp.	#DIV/0!	NA

## Sheet: Sheet2
			Supplement material, Table S2
Table S2:	All isolates used in this study with the assessment of their biofilm forming capability under given conditions. The following critieria has been used: %(OD650biofilm/OD650planktonic) ≤ 0 = No biofilm detected, %(OD650biofilm/OD650planktonic) = 0-5 = Week biofilm producer, %(OD650 biofilm/OD650planktonic) = 6-10 = Medium biofilm producer, %(OD650biofilm/OD650planktonic) > 10 = Strong biofilm produ…
Isolat ID	Sample time	Sample point	Species ID	%(OD650biofilm/OD650planktonic)	Biofilm assessment
LJP007	May2018	Water	Pseudoalteromonas sp.	NA	NA
LJP008	May2018	Water	Pseudoalteromonas distincta	NA	NA
LJP009	May2018	Water	Pseudomonas brenneri	0.0936073	Medium
LJP010	May2018	Water	Pseudoalteromonas sp.	NA	NA
LJP011	May2018	Water	Pseudoalteromonas sp.	NA	NA
LJP012	May2018	Water	Stenotrophomonas rhizophila	0.126079	Strong
LJP013	May2018	Water	Pseudoalteromonas sp.	NA	NA
LJP014	May2018	Water	Pseudomonas fluorescens	0.0788863	Medium
LJP015	May2018	Water	Pseudoalteromonas issachenkonii	NA	NA
LJP026	May2018	Gutting	Pseudomonas azotoformans	0	No biofilm
LJP027	May2018	Gutting	Pseudomonas reactans	0	No biofilm
LJP028	May2018	Gutting	Pseudomonas fluorescens	0	No biofilm
LJP029	May2018	Gutting	Pseudomonas sp.	0.173697	Strong
LJP030	May2018	Gutting	Pseudomonas fluorescens	0.0568182	Medium
LJP031	May2018	Gutting	Pseudomonas cedrina	0	No biofilm
LJP032	May2018	Conveyor S	Pseudomonas sp.	0.179487	Strong
LJP033	May2018	Conveyor S	Pseudomonas tolaasii	0	No biofilm
LJP034	May2018	Conveyor S	Pseudomonas sp.	0.195531	Strong
LJP035	May2018	Conveyor S	Pseudomonas fluorescens	0.0436364	Week
LJP037	May2018	Conveyor S	Pseudomonas umsongensis	0	No biofilm
LJP038	May2018	Conveyor S	Pseudomonas tolaasii	0	No biofilm
LJP039	May2018	Conveyor S	Pseudomonas cedrina	0	No biofilm
LJP040	May2018	Conveyor S	Pseudomonas fluorescens	0	No biofilm
LJP041	May2018	Conveyor S	Pseudomonas sp.	0.490132	Strong
LJP042	May2018	Conveyor S	Pseudomonas fluorescens	0.457143	Strong
LJP043	May2018	Conveyor S	Pseudomonas synxantha	0	No biofilm
LJP044	May2018	Conveyor S	Pseudomonas fluorescens	0.0668693	Medium
LJP045	May2018	Conveyor S	Pseudomonas fluorescens	-0.00310559	No biofilm
LJP046	May2018	Drain F	Pseudomonas sp.	0	No biofilm
LJP308	Oct2018	Water	Aeromonas piscicola	0.150442	Strong
LJP309	Oct2018	Water	Pseudomonas marincola	0.0100067	Week
LJP310	Oct2018	Water	Pseudomonas fluorescens strain	0.127706	Strong
LJP311	Oct2018	Water	Pseudomonas sp.	0	No biofilm
LJP312	Oct2018	Water	Pseudomonas pseudoalcaligenes	0	No biofilm
LJP313	Oct2018	Water	Pseudomonas sp.	0	No biofilm
LJP314	Oct2018	Water	Pseudomonas guineae	0.055788	Medium
LJP315	Oct2018	Water	Pseudomonas guineae	0	No biofilm
LJP316	Oct2018	Water	Pseudomonas fluorescens	0.0732572	Medium
LJP317	Oct2018	Water	Morganella psychrotolerans	0	No biofilm
LJP318	Oct2018	Water	Aeromonas salmonicida	0.0979702	Medium
LJP319	Oct2018	Water	Morganella psychrotolerans	0	No biofilm
LJP320	Oct2018	Water	Pseudomonas sp.	0	No biofilm
LJP321	Oct2018	Water	Pseudomonas fluorescens strain	0.0589295	Medium
LJP323	Oct2018	Water	Morganella psychrotolerans strain	-0.00433241	No biofilm
LJP324	Oct2018	Water	Morganella psychrotolerans strain	0	No biofilm
LJP325	Oct2018	Water	Aeromonas bestiarum	0.0961713	Medium
LJP326	Oct2018	Water	Pseudomonas fluorescens strain	0.0578108	Medium
LJP327	Oct2018	Water	Pseudomonas sp.	-0.0010976	No biofilm
LJP328	Oct2018	Water	Aeromonas hydrophila	0	No biofilm
LJP329	Oct2018	Water	Pseudomonas sp.	0.0376014	Week
LJP332	Oct2018	Water	Morganella psychrotolerans	0	No biofilm
LJP333	Oct2018	Water	Morganella psychrotolerans	0	No biofilm
LJP334	Oct2018	Water	Morganella psychrotolerans	0	No biofilm
LJP335	Oct2018	Water	Morganella psychrotolerans	0	No biofilm
LJP339	Oct2018	Conveyor S	Pseudomonas fluorescens	0	No biofilm
LJP341	Oct2018	Conveyor F	Pseudomonas fluorescens	0.00837849	Week
LJP342	Oct2018	Conveyor F	Serratia sp.	0.0829858	Medium
LJP343	Oct2018	Conveyor F	Pseudomonas sp.	0	No biofilm
LJP344	Oct2018	Conveyor F	Pseudomonas azotoformans	NA	NA
LJP345	Oct2018	Conveyor F	Enterobacteriaceae bacterium ENUB8	0.0255233	Week
LJP346	Oct2018	Conveyor F	Enterobacteriaceae bacterium ENUB8	0.0290096	Week
LJP347	Oct2018	Conveyor F	Serratia proteamaculans strain	0	No biofilm
LJP360	Oct2018	Gutting	Pseudomonas cedrina	0	No biofilm
LJP362	Oct2018	Gutting	Pseudomonas fluorescens	0.0213575	Week
LJP363	Oct2018	Gutting	Pseudomonas fluorescens	0.0175223	Week
LJP364	Oct2018	Gutting	Pseudomonas fluorescens	0.111111	Strong
LJP365	Oct2018	Gutting	Pseudomonas sp.	0	No biofilm
LJP366	Oct2018	Gutting	Pseudomonas azotoformans	0	No biofilm
LJP367	Oct2018	Gutting	Pseudomonas sp.	0.161321	Strong
LJP368	Oct2018	Gutting	Pseudomonas sp.	0.0932798	Medium
LJP369	Oct2018	Gutting	Pseudomonas fluorescens	0	No biofilm
LJP370	Oct2018	Gutting	Pseudomonas fluorescens	0.0594038	Medium
LJP371	Oct2018	Gutting	Pseudomonas azotoformans	0.0343909	Week
LJP372	Oct2018	Gutting	Pseudomonas sp.	0.0371295	Week
LJP373	Oct2018	Gutting	Pseudomonas fluorescens	0.0687948	Medium
LJP374	Oct2018	Gutting	Pseudomonas fluorescens	0.0228115	Week
LJP375	Oct2018	Gutting	Pseudomonas azotoformans	0.0156991	Week
LJP376	Oct2018	Gutting	Pseudomonas sp.	0.0669928	Medium
LJP378	Oct2018	Gutting	Stenotrophomonas rhizophila	0	No biofilm
LJP379	Oct2018	Gutting	Pseudomonas fluorescens	0.0240397	Week
LJP380	Oct2018	Gutting	Pseudomonas sp.	0.071022	Medium
LJP381	Oct2018	Gutting	Pseudomonas fluorescens	0.0168739	Week
LJP382	Oct2018	Gutting	Pseudomonas fluorescens	0.118099	Strong
LJP383	Oct2018	Gutting	Pseudomonas fluorescens	0	No biofilm
LJP384	Oct2018	Gutting	Pseudomonas fluorescens	0.0316095	Week
LJP385	Oct2018	Gutting	Pseudomonas fluorescens	0.0218748	Week
LJP417	Oct2018	Head cut	Pseudomonas fluorescens	0.068406	Medium
LJP418	Oct2018	Head cut	Pseudomonas marginalis	0	No biofilm
LJP419	Oct2018	Head cut	Pseudomonas fluorescens	0	No biofilm
LJP420	Oct2018	Head cut	Stenotrophomonas rhizophila	0	No biofilm
LJP421	Oct2018	Head cut	Pseudomonas lurida	0.0952841	Medium
LJP422	Oct2018	Head cut	Pseudomonas fluorescens	0.0200198	Week
LJP423	Oct2018	Head cut	Pseudomonas fluorescens	0	No biofilm
LJP424	Oct2018	Head cut	Stenotrophomonas sp.	0	No biofilm
LJP425	Oct2018	Head cut	Pseudomonas fluorescens	0	No biofilm
LJP426	Oct2018	Head cut	Pseudomonas fluorescens	0.061603	Medium
LJP658	May2019	Water	Pseudoalteromonas distincta	NA	NA
LJP659	May2019	Water	Pseudomonas fluorescens	NA	NA
LJP660	May2019	Water	Pseudoalteromonas distincta	NA	NA
LJP661	May2019	Water	Pseudomonas fluorescens strain	0.0994554	Medium
LJP705	May2019	Drain S	Pseudomonas fluorescens strain	0.151351	Strong
LJP706	May2019	Drain S	Pseudomonas gessardii	0.0694483	Medium
LJP707	May2019	Drain S	Pseudomonas gessardii	0.102147	Medium
LJP708	May2019	Drain S	Pseudomonas sp.	0.0678107	Medium
LJP709	May2019	Drain S	Pseudomonas sp.	0.0273706	Week
LJP710	May2019	Drain S	Pseudomonas azotoformans	0.109341	Strong
LJP711	May2019	Drain S	Pseudomonas sp.	0.0754131	Medium
LJP712	May2019	Drain S	Pseudomonas sp.	0.0660504	Medium
LJP713	May2019	Drain S	Pseudomonas fluorescens	0.0620412	Medium
LJP714	May2019	Drain S	Pseudomonas gessardii	0.0793465	Medium
LJP715	May2019	Drain S	Pseudomonas sp.	0.111961	Strong
LJP716	May2019	Drain S	Pseudomonas gessardii	0.067611	Medium
LJP717	May2019	Drain S	Stenotrophomonas sp.	0.0274068	Week
LJP718	May2019	Drain S	Pseudomonas fluorescens	0.0529033	Week
LJP719	May2019	Conveyor S	Pseudomonas fluorescens	0.0849617	Medium
LJP720	May2019	Conveyor S	Pseudomonas fluorescens	0.0519094	Week
LJP721	May2019	Conveyor S	Pseudomonas fluorescens	0.0622296	Medium
LJP722	May2019	Conveyor S	Pseudomonas libanensis	0.00785604	Week
LJP723	May2019	Conveyor S	Pseudomonas sp.	0.0820848	Medium
LJP724	May2019	Conveyor S	Pseudomonas poae	0	No biofilm
LJP725	May2019	Conveyor S	Pseudomonas fluorescens	0.0630385	Medium
LJP726	May2019	Conveyor S	Pseudomonas fluorescens	0.0688374	Medium
LJP727	May2019	Conveyor S	Pseudomonas fluorescens	0.0695382	Medium
LJP728	May2019	Conveyor S	Pseudomonas paralactis	-0.00290999	No biofilm
LJP760	May2019	Head cut	Pseudomonas putida	0.0544278	Week
LJP761	May2019	Head cut	Serratia liquefaciens	0.0878121	Medium
LJP762	May2019	Head cut	Enterobacteriaceae bacterium	0.0470023	Week
LJP763	May2019	Head cut	Serratia liquefaciens	0.0705755	Medium
LJP764	May2019	Head cut	Serratia liquefaciens	0.0435741	Week
LJP765	May2019	Head cut	Enterobacteriaceae bacterium	0.0231904	Week
LJP766	May2019	Head cut	Serratia liquefaciens	0.0673181	Medium
LJP788	May2019	Conveyor F	Pseudomonas lundensis	0.050995	Week
LJP794	May2019	Conveyor F	Serratia liquefaciens	0.0281692	Week
LJP795	May2019	Drain F	Pseudomonas fluorescens	0.0530452	Week
LJP796	May2019	Drain F	Pseudomonas fluorescens	0.0471311	Week
LJP797	May2019	Drain F	Pseudomonas azotoformans	0.0413883	Week
LJP798	May2019	Drain F	Pseudomonas fluorescens	0.0723982	Medium
LJP799	May2019	Drain F	Pseudomonas sp.	0.156214	Strong
LJP800	May2019	Drain F	Pseudomonas sp.	0.0478575	Week
LJP801	May2019	Drain F	Pseudomonas sp.	0.0501059	Week
LJP802	May2019	Drain F	Pseudomonas sp.	0.0854907	Medium
LJP823	May2019	Gills	Pseudomonas anguilliseptica	NA
LJP825	May2019	Fillet2	Serratia liquefaciens	NA	NA
LJP826	May2019	Fillet2	Serratia liquefaciens	0.0271231	Week
LJP827	May2019	Fillet2	Serratia liquefaciens	0.0338357	Week
LJP828	May2019	Fillet2	Serratia liquefaciens	0.0337963	Week
LJP829	May2019	Fillet2	Serratia liquefaciens	0.0397419	Week
LJP830	May2019	Fillet2	Serratia liquefaciens	NA	NA
LJP831	May2019	Fillet2	Serratia liquefaciens	NA	NA
LJP832	May2019	Fillet2	Serratia liquefaciens	0.0395371	Week
LJP833	May2019	Fillet2	Pseudomonas lundensis	0.0335006	Week
LJP835	May2019	Skin1	Pseudomonas gessardii	0.0556012	Medium
LJP836	May2019	Skin1	Pseudomonas fluorescens	0.0425815	Week
LJP837	May2019	Skin1	Pseudomonas sp.	NA	NA
LJP838	May2019	Skin1	Pseudomonas fluorescens	0.0608516	Medium
LJP839	May2019	Skin1	Pseudomonas fluorescens	0.0488201	Week
LJP840	May2019	Skin1	Pseudomonas extremaustralis	NA	NA
LJP841	May2019	Skin1	Pseudomonas marginalis	0.0949437	Medium
LJP842	May2019	Skin1	Pseudomonas sp.	NA	NA
LJP843	May2019	Skin1	Pseudomonas extremaustralis	NA	NA
LJP844	May2019	Skin1	Pseudomonas azotoformans	0.0583542	Medium
LJP845	May2019	Skin1	Pseudomonas fluorescens	NA	NA
LJP846	May2019	Skin1	Pseudomonas extremaustralis	0.0170933	Week
LJP847	May2019	Skin1	Serratia liquefaciens	0	No biofilm
LJP848	May2019	Skin2	Pseudomonas sp.	NA	NA
LJP849	May2019	Skin2	Serratia liquefaciens	0.0185448	Week
LJP850	May2019	Skin2	Pseudomonas fluorescens	NA	NA
LJP851	May2019	Skin2	Serratia liquefaciens	0.0131537	Week
LJP854	May2019	Skin2	Serratia proteamaculans	NA	NA
LJP856	May2019	Skin2	Serratia liquefaciens	0.0263981	Week
LJP857	May2019	Skin2	Serratia liquefaciens	0.0189507	Week
LJP858	May2019	Skin2	Serratia liquefaciens	NA	NA
LJP859	May2019	Skin2	Pseudomonas fluorescens	NA	NA
LJP860	May2019	Skin2	Stenotrophomonas rhizophila	NA	NA
LJP861	May2019	Skin2	Serratia liquefaciens	0.0240762	Week
LJP862	May2019	Skin2	Serratia liquefaciens	0.0295628	Week
LJP863	May2019	Skin3	Pseudomonas extremaustralis	0.0212668	Week
LJP864	May2019	Skin3	Pseudomonas fluorescens	NA	NA
LJP865	May2019	Skin3	Pseudomonas fluorescens	NA	NA
LJP866	May2019	Skin3	Pseudomonas fluorescens	NA	NA
LJP867	May2019	Skin3	Pseudomonas fluorescens	0	No biofilm
LJP868	May2019	Skin3	Aeromonas salmoncida	0.00123769	No biofilm
LJP869	May2019	Skin3	Serratia liquefaciens	0.100821	Medium
LJP870	May2019	Skin3	Pseudomonas extremaustralis	0.0532743	Week
LJP871	May2019	Skin3	Acinetobacter pittii	NA	NA
LJP873	May2019	Skin3	Serratia liquefaciens	0.0273149	Week
LJP874	May2019	Skin3	Serratia fonticola	0.0355122	Week
LJP875	May2019	Skin3	Shewanella baltica/putrefaciens	NA	NA
LJP876	May2019	Skin4	Serratia liquefaciens	0.0385124	Week
LJP877	May2019	Skin4	Shewanella putrefaciens	NA	NA
LJP878	May2019	Skin4	Serratia liquefaciens	0.0325623	Week
LJP879	May2019	Skin4	Pseudomonas sp.	NA	NA
LJP880	May2019	Skin4	Pseudomonas fluorescens	0.00383818	No biofilm
LJP881	May2019	Skin4	Pseudomonas fluorescens	0.0101477	Week
LJP882	May2019	Skin4	Pseudomonas libanensis	-0.000598597	No biofilm
LJP883	May2019	Skin4	Pseudomonas fluorescens	0.0455125	Week
LJP884	May2019	Skin4	Pseudomonas libanensis	NA	NA
LJP885	May2019	Skin4	Serratia fonticola	NA	NA
LJP886	May2019	Skin4	Aeromonas salmoncida	0	No biofilm
LJP887	May2019	Skin4	Pseudomonas fluorescens	NA	NA
LJP888	May2019	Skin4	Pseudomonas libanensis	0	No biofilm
LJP889	May2019	Skin4	Pseudomonas fluorescens	NA	NA
LJP891	May2019	Skin4	Serratia liquefaciens	0.0356733	Week
LJP892	May2019	Skin4	Serratia fonticola	0.123644	Strong
LJP893	May2019	Skin4	Pseudomonas libanensis	NA	NA
LJP894	May2019	Skin5	Pseudomonas sp.	NA	NA
LJP895	May2019	Skin5	Pseudomonas veronii	0.133153	Strong
LJP896	May2019	Skin5	Pseudomonas extremaustralis	0.250987	Strong
LJP897	May2019	Skin5	Aeromonas salmoncida	0.113882	Strong
LJP898	May2019	Skin5	Pseudomonas sp.	NA	NA
LJP899	May2019	Skin5	Pseudomonas fluorescens	0.0451409	Week
LJP900	May2019	Skin5	Aeromonas hydrophila	0.0889868	Medium
LJP901	May2019	Skin5	Aeromonas hydrophila/salmonicida	NA	NA
LJP903	May2019	Skin5	Pseudomonas sp.	NA	NA
LJP904	May2019	Skin5	Pseudomonas lundensis	NA	NA
LJP905	May2019	Skin5	Pseudomonas lundensis	0.0127757	Week
LJP906	May2019	Skin5	Pseudomonas fluorescens	0	No biofilm
LJP907	May2019	Skin5	Pseudomonas fluorescens	NA	NA
LJP908	May2019	Skin5	Pseudomonas fluorescens	NA	NA
LJP909	May2019	Skin5	Shewanella baltica/putrefaciens	NA	NA
LJP910	May2019	Skin5	Pseudomonas extremaustralis	0	No biofilm
LJP912a	May2019	Skin5	Pseudomonas fragi	NA	NA
LJP912b	May2019	Skin5	Pseudomonas sp.	NA	NA
